# Supplementary material for: Severe fever with thrombocytopenia syndrome virus infection during pregnancy in C57/BL6 mice causes fetal damage
Source: PLoS Negl Trop Dis. 2020 Jul 30;14(7):e0008453. doi: 10.1371/journal.pntd.0008453 (PMC7392217; doi:10.1371/journal.pntd.0008453)
Supplement: S1 Date — (XLSX) [file pntd.0008453.s001.xlsx]

## Sheet: Fig 2A
SFTSV（early-gestation）
	Intact	Resorbed	Total	Percent（%）
Mock	32	0	32	0
High dose	29	3	32	9.375
Low dose	43	1	44	2.27273
Low doseC	31	0	31	0
MockC	26	0	26	0

## Sheet: Fig 2B
	Fetus size(early-gestation)
	Mock	High dose	Low dose	Low doseC	MockC
	183.82	209.05	164.52	128.01	179.6
	173.72	184.79	145.08	93.91	176.27
	170.96	172.66	164.56	155.35	178.01
	172.66	164.31	159.72	142.38	184.51
	189.46	160.27	151.67	161.73	145.49
	179.83	188.27	151.81	131.58	193.14
	169.65	174.36	122.45	135.51	174.6
	162.14	169.92	163.54	162.45	182.96
	162.77	180.56	157.98	154.35	162.3
	182.88	166.53	163.12	181.36	172.47
	186.73	147.98	144.49	164.4	170.03
	174.49	128.86	157.16	179.23	178.5
	166.76	173.91	181.23	157.15	143.18
	169.72	162.31	166.17	141.79	192.74
	181.4	159.67	169.36	132.3	153.65
	174.32	177.45	153.46	152.87	160.78
	178.42	185.73	168.25	172.67	173.12
	186.32	189.12	153.82	175.91	164.22
	167.21	175.5	176.59	168.52	153.57
	170.31	179.15	155.46	159.68	178.44
	178.34	158.71	100.31	157.07	182.35
	180.04	158.23	139.35	171.53	183.2
	178.46	173.99	146.25	168.66	160.72
	172.31	171.12	139.97	163.16	154.43
	169.52	178.34	161.91	158.33	177.21
	176.19	164.79	174.64	164.5	189.72
	166.27	169.9	150.82	169.28
	171.8	166.05	123.59	161.78
	179.32	171.18	166.28	159.15
	179.89		150.76	171.81
	169.92		153.02	161.19
	184.66		156.67
			147.29
			177.75
			162.49
			169.55
			178.49
			153.19
			162.58
			152.7
			167.82
			165.62
			190.89
mean	175.322	171.128	157.265	156.697	171.739
SD	7.0021	14.2092	16.1722	17.7833	13.6716

## Sheet: Fig 2C
SFTSV（late-gestation）
	Intact	Resorbed	Total	Percent（%）
Mock	25	0	25	0
High dose	28	1	29	3.44828
Low dose	27	1	28	3.57143
Low doseC	48	2	50	4
MockC	22	0	22	0

## Sheet: Fig 2D
	Fetus size(late-gestation)
	Mock	High dose	Low dose	Low doseC	MockC
	203.5	179.19	164.58	86.83	169.47
	181.64	170.49	181.93	115.5	199.74
	176.88	142.66	182.9	118.01	166.65
	188.83	159.24	173.11	140.65	166.04
	174.32	179.16	178.07	148.34	168.93
	185.82	182.67	175.68	141.27	154.07
	136.18	203.76	154.88	152.27	138.36
	178.66	181.2	184.98	161.34	156.98
	148.01	163.89	175.18	142.7	164.19
	206.79	188	175.5	142.54	196.51
	143.65	157.8	186.19	147.32	179.83
	142.33	182.8	161.07	156.64	177.52
	184.24	159.87	182.65	122.23	166.38
	152.65	170.58	149.64	143.14	159.22
	128.76	164.19	160.82	171.27	186.2
	189.72	167.7	148.95	157.12	179.32
	178.41	174.02	190.57	162.51	142.24
	155.52	183.15	196.71	155.27	165.74
	142.78	152.96	172.62	161.37	160.68
	178.62	184.87	145.38	161.09	142.56
	193.4	160.56	174.96	152.61	189.28
	181.84	169.08	136.36	178.88	179.87
	152.63	167.48	176.45	153.84
	145.28	154.95	161.38	174.06
	162.4	183.89	176.11	166.71
		209.7	174.6	161.59
		178.57	178.72	168.99
		176.28		160.24
				189.07
				162.94
				183.26
				201.21
				184.1
				164.86
				184.96
				178.69
				170.41
				172.05
				160.65
				158.14
				199.67
				167.96
				176.77
				193.36
				169.35
				186.05
				199.69
				175.29
mean	168.514	173.168	171.111	162.142	168.626
SD	21.6671	14.5133	14.301	22.2498	16.1832

## Sheet: Fig 3A
maternal spleen（log10TCID50/g）
Early -gestation					Late -gestation
Mock	High dose	Low dose	Low doseC	MockC	Mock	High dose	Low dose	Low doseC	MockC
─	3.49351	─	2.35225	─	─	5.1889	3.0354	7.46127	─
─	2.7908	─	4.84256	─	─	5.28951	1.63627	1.21143	─
─	4.52288	2.30505	2.06288	─	─	5.37506	3.5521	7.73899	─
─	4.51714	3.05227	1.51488	─	─	5.20639	3.1344	3.5011	─
─	0.24	2.41689	─	─	─	1.73756	2.9741	2.93712	─
		1.28901					0.849256	1.96916
─ means not detected

## Sheet: Fig 3B
Maternal serum（log10TCID50/g）
Early -gestation					Late -gestation
Mock	High dose	Low dose	Low doseC	MockC	Mock	High dose	Low dose	Low doseC	MockC
─	-0.780764	0.312757	-1.23518	─	─	─	─	-0.42603	─
─	-0.546229	-0.147519	0.309825	─	─	─	─	1.06034	─
─	-0.244265	─	─	─	─	─	─	─	─
─	0.0518362	─	─	─	─	─	─	-0.0566364	─
─	-0.8	─	─	─	─	-1.00944	─	-0.458278	─
		0.740784					─	─
─ means not detected

## Sheet: Fig 3C
Placenta（log10TCID50/g）
Early -gestation					Late -gestation
Mock	High dose	Low dose	Low doseC	MockC	Mock	High dose	Low dose	Low doseC	MockC
─	1.2	2.18	─	─	─	3.25	0.4	0.11	─
─	1.03	1.99	3.51	─	─	1	0.08	0.28	─
─	2.16	─	1.23	─	─	3.53	-0.12	0.31	─
─	2.64	─	0.68	─	─	3.41	0.17	-0.33	─
		─					0.52	─
─ means not detected

## Sheet: Fig 3D
Viscera（log10TCID50/g）
Early -gestation					Late -gestation
Mock	High dose	Low dose	Low doseC	MockC	Mock	High dose	Low dose	Low doseC	MockC
─	-0.71	1.31	─	─	─	─	─	─	─
─	─	1	3.21	─	─	0.57	-0.7	-0.97	─
─	0.8	─	1.31	─	─	-0.34	-0.93	─	─
─	1.93	─	─	─	─	0.54	-0.83	-0.52	─
─	0.28	-0.93	-0.24	─	─	0.34	─	-0.71	─
		0.34					0.65	0.06
─ means not detected
